# Supplementary material for: Tracing the Origin of Planktonic Protists in an Ancient Lake
Source: Microorganisms. 2020 Apr 9;8(4):543. doi: 10.3390/microorganisms8040543 (PMC7232311; doi:10.3390/microorganisms8040543)
Supplement: Supplementary file 1 [file microorganisms-08-00543-s001.zip]

Archive with 14 entries (13 files):
- Suppl_rev/
- Suppl_rev/S_11_Chrizophyceae.pdf
- Suppl_rev/S_3_alveolates_no ciliates.pdf
- Suppl_rev/S_5_Rhizaria_.pdf
- Suppl_rev/S_6_Ciliate_.pdf
- Suppl_rev/S_10_opisthokonta_.pdf
- Suppl_rev/S_2_Ochrophyta.pdf
- Suppl_rev/S_9_bicosoecids_.pdf
- Suppl_rev/S7_archaeplastida_.pdf
- Suppl_rev/Supplement_description.doc
- Suppl_rev/S_8_Hacrobia.pdf
- Suppl_rev/S_1_Rarefaction.pdf
- Suppl_rev/S_12_Vien_basins.jpg
- Suppl_rev/S_4_other_Stramenopiles.pdf
